# Supplementary material for: Diet influences proliferation and stability of gut bacterial populations in herbivorous lepidopteran larvae
Source: PLoS One. 2020 Mar 13;15(3):e0229848. doi: 10.1371/journal.pone.0229848 (PMC7069608; doi:10.1371/journal.pone.0229848)
Supplement: S1 Table — (XLSX) [file pone.0229848.s002.xlsx]

## Sheet: readme
Abbreviations:
CFUs - colony forming units
FAW - fall armyworm Spodoptera frugiperda
CEW - corn earworm Helicoverpa zea
GM - gypsy moth Lymantria dispar
CPB - Colorado potato beetle (Leptinotarsa decemlineata)
weight - body mass in mg
instar- larval growth interval
Tab name:	description:
strain inoculations	three strains inoculated into axenic faw larvae and provided autoclaved wheat germ diet or gamma irradiated corn leaves
artificial vs pinto bean	Enterobacter sp FAW41 inoculated into axenic faw larvae and provided autoclaved wheat germ diet, autoclaved pinto bean diet, or gamma irradiated corn leaves
FAW vs CEW	CEW and FAW inoculated with Enterobacter sp FAW41 and provided autoclaved wheat germ diet or gamma irradiated corn leaves
insect titers	Titers of plant-fed CEW, FAW, CPB, and GM
FAW titers	counts of CFUs in FAW over growth; FAW fed corn from greenhouse
corn titers	CFUs/mL/g counts of maize tissue; normalized by tissue weight

## Sheet: strain inoculations
instar	bacteria	diet	CFU counts (mL)
3rd	Entero 4-1	artificial	26000
3rd	Entero 4-1	artificial	5700
3rd	Entero 4-1	artificial	1300
3rd	Entero 4-1	artificial	4000
3rd	Entero 4-1	artificial	2600
3rd	Entero 4-1	artificial	24000
3rd	Entero 4-1	artificial	15000
3rd	Kleb 8-1	artificial	6300
3rd	Kleb 8-1	artificial	800
3rd	Kleb 8-1	artificial	1500
3rd	Kleb 8-1	artificial	200
3rd	Kleb 8-1	artificial	300
3rd	Kleb 8-1	artificial	28000
3rd	Kleb 8-1	artificial	17800
3rd	Enterococcus 13-5	artificial	3800
3rd	Enterococcus 13-5	artificial	6300
3rd	Enterococcus 13-5	artificial	31000
3rd	Enterococcus 13-5	artificial	3000
3rd	Enterococcus 13-5	artificial	10400
3rd	Enterococcus 13-5	artificial	31000
3rd	Enterococcus 13-5	artificial	53100
3rd	axenic	artificial	0
3rd	axenic	artificial	0
3rd	axenic	artificial	0
3rd	axenic	artificial	0
3rd	axenic	artificial	0
3rd	axenic	artificial	0
3rd	axenic	artificial	0
4th	Entero 4-1	artificial	6
4th	Entero 4-1	artificial	144000
4th	Entero 4-1	artificial	93
4th	Entero 4-1	artificial	25
4th	Entero 4-1	artificial	2000
4th	Entero 4-1	artificial	0
4th	Entero 4-1	artificial	2
4th	Entero 4-1	artificial	0
4th	Entero 4-1	artificial	221
4th	Entero 4-1	artificial	37
4th	Entero 4-1	corn	242000
4th	Entero 4-1	corn	232000
4th	Entero 4-1	corn	290000
4th	Entero 4-1	corn	306000
4th	Entero 4-1	corn	336000
4th	Entero 4-1	corn	94000
4th	Entero 4-1	corn	530000
4th	Entero 4-1	corn	42000
4th	Entero 4-1	corn	470000
4th	Entero 4-1	corn	174000
4th	Kleb 8-1	artificial	298
4th	Kleb 8-1	artificial	171
4th	Kleb 8-1	artificial	12
4th	Kleb 8-1	artificial	5
4th	Kleb 8-1	artificial	15
4th	Kleb 8-1	artificial	7
4th	Kleb 8-1	artificial	5
4th	Kleb 8-1	artificial	4
4th	Kleb 8-1	artificial	6
4th	Kleb 8-1	corn	157000
4th	Kleb 8-1	corn	308000
4th	Kleb 8-1	corn	181000
4th	Kleb 8-1	corn	193000
4th	Kleb 8-1	corn	312000
4th	Kleb 8-1	corn	148000
4th	Kleb 8-1	corn	116000
4th	Kleb 8-1	corn	214000
4th	Kleb 8-1	corn	167000
4th	Enterococcus 13-5	artificial	18000
4th	Enterococcus 13-5	artificial	0
4th	Enterococcus 13-5	artificial	5700
4th	Enterococcus 13-5	artificial	6900
4th	Enterococcus 13-5	artificial	6
4th	Enterococcus 13-5	artificial	60
4th	Enterococcus 13-5	artificial	256
4th	Enterococcus 13-5	artificial	249
4th	Enterococcus 13-5	artificial	59
4th	Enterococcus 13-5	corn	39000
4th	Enterococcus 13-5	corn	3100
4th	Enterococcus 13-5	corn	64000
4th	Enterococcus 13-5	corn	91000
4th	Enterococcus 13-5	corn	71000
4th	Enterococcus 13-5	corn	40000
4th	Enterococcus 13-5	corn	67000
4th	Enterococcus 13-5	corn	26200
4th	Enterococcus 13-5	corn	67000
4th	axenic	corn	0
4th	axenic	corn	0
4th	axenic	corn	0
4th	axenic	corn	0
4th	axenic	corn	0
4th	axenic	corn	0
4th	axenic	corn	0
4th	axenic	corn	0
4th	axenic	diet	0
4th	axenic	diet	0
4th	axenic	diet	0
4th	axenic	diet	0
4th	axenic	diet	0
4th	axenic	diet	0
4th	axenic	diet	0
4th	axenic	diet	0
5th	Entero 4-1	artificial	0
5th	Entero 4-1	artificial	0
5th	Entero 4-1	artificial	0
5th	Entero 4-1	artificial	230
5th	Entero 4-1	artificial	0
5th	Entero 4-1	artificial	0
5th	Entero 4-1	artificial	0
5th	Entero 4-1	artificial	0
5th	Entero 4-1	artificial	0
5th	Entero 4-1	artificial	0
5th	Entero 4-1	corn	1150000
5th	Entero 4-1	corn	2070000
5th	Entero 4-1	corn	2640000
5th	Entero 4-1	corn	2590000
5th	Entero 4-1	corn	920000
5th	Entero 4-1	corn	3980000
5th	Entero 4-1	corn	1830000
5th	Entero 4-1	corn	800000
5th	Entero 4-1	corn	780000
5th	Entero 4-1	corn	840000
5th	Kleb 8-1	artificial	0
5th	Kleb 8-1	artificial	0
5th	Kleb 8-1	artificial	0
5th	Kleb 8-1	artificial	0
5th	Kleb 8-1	artificial	0
5th	Kleb 8-1	artificial	0
5th	Kleb 8-1	artificial	0
5th	Kleb 8-1	artificial	0
5th	Kleb 8-1	artificial	0
5th	Kleb 8-1	artificial	5040
5th	Kleb 8-1	corn	1490000
5th	Kleb 8-1	corn	3180000
5th	Kleb 8-1	corn	350000
5th	Kleb 8-1	corn	2760000
5th	Kleb 8-1	corn	2030000
5th	Kleb 8-1	corn	1300000
5th	Kleb 8-1	corn	230000
5th	Kleb 8-1	corn	760000
5th	Kleb 8-1	corn	1640000
5th	Kleb 8-1	corn	1790000
5th	Enterococcus 13-5	artificial	0
5th	Enterococcus 13-5	artificial	0
5th	Enterococcus 13-5	artificial	1400
5th	Enterococcus 13-5	artificial	0
5th	Enterococcus 13-5	artificial	0
5th	Enterococcus 13-5	artificial	0
5th	Enterococcus 13-5	artificial	0
5th	Enterococcus 13-5	artificial	0
5th	Enterococcus 13-5	artificial	0
5th	Enterococcus 13-5	artificial	0
5th	Enterococcus 13-5	corn	110000
5th	Enterococcus 13-5	corn	810000
5th	Enterococcus 13-5	corn	900000
5th	Enterococcus 13-5	corn	150000
5th	Enterococcus 13-5	corn	960000
5th	Enterococcus 13-5	corn	320000
5th	Enterococcus 13-5	corn	270000
5th	Enterococcus 13-5	corn	960000
5th	Enterococcus 13-5	corn	310000
5th	axenic	corn	0
5th	axenic	corn	0
5th	axenic	corn	0
5th	axenic	corn	0
5th	axenic	corn	0
5th	axenic	corn	0
5th	axenic	corn	0
5th	axenic	corn	0
5th	axenic	diet	0
5th	axenic	diet	0
5th	axenic	diet	0
5th	axenic	diet	0
5th	axenic	diet	0
5th	axenic	diet	0
5th	axenic	diet	0
5th	axenic	diet	0

## Sheet: artficial vs pintobean
insect	diet	CFU counts (mL)
faw	corn	470000
faw	corn	77000
faw	corn	300000
faw	corn	240000
faw	corn	710000
faw	corn	77000
faw	corn	78000
faw	corn	115000
faw	wheat germ	28000
faw	wheat germ	4700
faw	wheat germ	56000
faw	wheat germ	32
faw	wheat germ	1
faw	wheat germ	262000
faw	wheat germ	12
faw	wheat germ	285000
faw	wheat germ	11300
faw	wheat germ	275000
faw	wheat germ	290
faw	pinto bean	239000
faw	pinto bean	272000
faw	pinto bean	173000
faw	pinto bean	227000
faw	pinto bean	238000
faw	pinto bean	165000
faw	pinto bean	124000

## Sheet: FAW vs CEW
insect	diet	cfus/ml
faw	maize	470000
faw	maize	77000
faw	maize	300000
faw	maize	240000
faw	maize	710000
faw	maize	77000
faw	maize	78000
faw	maize	115000
cew	maize	116000
cew	maize	5000
cew	maize	60000
cew	maize	90000
cew	maize	280000
cew	maize	3900
cew	maize	2600
cew	maize	4200
faw	wheat germ	28000
faw	wheat germ	4700
faw	wheat germ	56000
faw	wheat germ	32
faw	wheat germ	1
faw	wheat germ	262000
faw	wheat germ	12
faw	wheat germ	285000
faw	wheat germ	11300
faw	wheat germ	275000
faw	wheat germ	290
cew	wheat germ	350
cew	wheat germ	36000
cew	wheat germ	20
cew	wheat germ	2640
cew	wheat germ	430
cew	wheat germ	220
cew	wheat germ	260
cew	wheat germ	280
cew	wheat germ	25
cew	corn - no bacteria	0
cew	corn - no bacteria	0
cew	corn - no bacteria	0
cew	corn - no bacteria	0
cew	corn - no bacteria	0
cew	wheat germ - no bacteria	0
cew	wheat germ - no bacteria	0
cew	wheat germ - no bacteria	0
cew	wheat germ - no bacteria	0
cew	wheat germ - no bacteria	0
faw	corn - no bacteria	0
faw	corn - no bacteria	0
faw	corn - no bacteria	0
faw	corn - no bacteria	0
faw	corn - no bacteria	0
faw	corn - no bacteria	0
faw	wheat germ - no bacteria	0
faw	wheat germ - no bacteria	0
faw	wheat germ - no bacteria	0
faw	wheat germ - no bacteria	0

## Sheet: insect titers
insect	mass (mg)	cfus (mL)
cew	26.8	2320000
cew	31.6	100000
cew	33.2	1200000
cew	36.7	1800000
cew	26.2	5600000
cew	21.2	78000
cew	15.1	52000
cew	18.8	84000
faw	26.8	9400000
faw	31.6	1540000
faw	33.2	6000000
faw	36.7	4800000
faw	26.2	14200000
faw	21.2	1540000
faw	15.1	1560000
faw	18.8	2300000
cpb	130.7	135000000
cpb	124	2120000
cpb	98.9	387000000
cpb	45.6	190000000
cpb	38.5	120000000
cpb	150	125000000
gm	535	254000000
gm	406	498000000
gm	376	356000000
gm	406	600000000
gm	489	320000000

## Sheet: corn plants
corn plant	CFUs / mL / g f weight)
irradiated	0
irradiated	0
irradiated	0
irradiated	0
irradiated	0
irradiated	0
irradiated	0
irradiated	0
irradiated	0
irradiated	0
irradiated	0
irradiated	0
irradiated	0
irradiated	0
irradiated	0
greenhouse	34443.4
greenhouse	17726.3
greenhouse	2481.35
greenhouse	103.546
greenhouse	9099
greenhouse	0
greenhouse	799
greenhouse	99
greenhouse	387.889
greenhouse	49
greenhouse	0
greenhouse	339
greenhouse	332.333
greenhouse	174
greenhouse	1999
field	168999
field	174544
field	498570
field	119999
field	304999
field	108749
field	553332
field	134999
field	94999
field	395713
field	454999
field	136249
field	215555
field	187499
field	444999

## Sheet: FAW titers
insect	mass (mg)	CFUs (mL)
faw	0.44	87300
faw	0.352	77000
faw	0.746	132200
faw	0.346	138200
faw	0.346	145800
faw	3.2	150000
faw	2.9	649000
faw	24.3	8280000
faw	17.6	3710000
faw	21.5	7250000
faw	19.8	5250000
faw	25.8	780000
faw	104.3	1500000
faw	86.5	2100000
faw	111.6	2100000
faw	88.1	6100000
faw	99	62200000
faw	185.9	53800000
faw	175	37300000
faw	210.3	8800000
faw	174.8	6300000
faw	3.1	177000
faw	4.4	288000
faw	3.8	40000
faw	19.6	310000
faw	17.8	240000
faw	16.2	1310000
faw	13.2	600000
faw	81.1	2400000
faw	67.2	6000000
faw	63.8	700000
faw	57.6	3400000
